# Supplementary material for: Alternative Splicing Regulation During C. elegans Development: Splicing Factors as Regulated Targets
Source: PLoS Genet. 2008 Feb 29;4(2):e1000001. doi: 10.1371/journal.pgen.1000001 (PMC2265522; doi:10.1371/journal.pgen.1000001)
Supplement: Table S1 — AS ratios during development for all 352 events studied. (0.05 MB XLS) [file pgen.1000001.s002.xls]

## Sheet: Sheet1
Gene	L1	L2	L3	L4	Adult
B0280.12	0.05	-0.21	-0.36	1.32	0.04
B0286.4	-0.33	-0.37	-0.54	-0.47	0.13
B0336.9	-0.54	0.01	0.32	1.37	0.09
B0457.1	-1.29	-0.17	-0.59	-1.26	0.97
B0464.5	-0.41	0.25	0.65	1.78	1.32
B0495.8	-0.15	0.92	-0.24	0.06	-0.5
B0496.3	-0.43	-0.42	0.66	0.68	0.3
B0496.3_2	-0.21	0.7	0.15	0.47	0.56
B0511.9	0.29	-0.39	-0.63	-0.7	0.07
B0563.6	0.34	0.06	-0.48	-0.45	-0.02
C01B7.1	-0.38	-0.74	-0.21	-0.09	-0.31
C01B7.1_2	0.56	0.66	1.21	1.62	0.89
C01F6.6	0.55	1.29	1.82	1.14	1.03
C01F6.8	-0.59	-0.55	-0.01	0.19	0.41
C01G6.1	0.7	1.26	0.57	-0.29	-0.32
C02C6.1	-0.25	-0.36	0.24	1.05	0.52
C03A3.1	0.21	-0.22	0.88	-0.35	0.61
C04A2.7	-0.24	0.32	0.47	1.22	1.48
C05D12.3	1	0.71	1.36	0.5	0.02
C05D2.4	-0.93	-0.47	-0.2	0.58	-0.33
C05D9.9	-0.63	0.04	-0.05	0.29	-0.01
C06A6.4	0.06	-0.58	0.54	0.13	-0.44
C06A8.1	0.82	0.06	-0.46	-1.78	0.11
C06C3.1	0.49	0.48	0.28	0.36	0.13
C06E8.3	0.04	-0.35	0.06	0.09	-0.02
C06G4.2	-0.53	-0.44	-0.12	-0.56	-0.71
C06G4.2_2	0.8	0.09	0.24	-0.68	-0.83
C06G4.5	0.51	0.43	-0.49	0.3	0.04
C06G8.GC5	0.21	0.21	0.33	0.61	0.23
C07G1.3	-0.42	0.15	0.45	1.46	-0.04
C09B7.1	-1.85	-1.3	-2.64	-1.3	-0.93
C09D1.1	1.54	0.19	0.04	-0.49	-0.92
C09G12.8	-0.12	0	-0.26	0.13	0.05
C09G4.2	0.18	-0.45	0.4	1.15	0.01
C09H6.2	-1.36	-1.23	-1.26	-1.42	-0.75
C10G8.5	-0.65	-1.02	-1.51	-1.43	-0.3
C11D2.6	-0.42	0.7	0.1	0.12	1.3
C12D12.1	0.07	-0.44	0.53	-0.53	-0.37
C12D8.1	-0.52	-0.58	-0.01	0.58	0.81
C12D8.10	1.03	0.88	-0.3	-0.93	-0.15
C12D8.10_2	-0.72	-0.59	-0.53	-0.04	-0.31
C14A4.12	0.14	-0.74	0.19	0.51	0.62
C14F5.3	0.19	0.6	-0.22	-0.24	-0.21
C15B12.5	0.02	0.88	0.84	0.74	0.4
C15B12.7	-0.66	-0.01	-0.87	-0.63	-0.35
C17G10.4	0.26	0.45	-0.38	-0.55	0.29
C18A11.5	-0.53	-0.38	-0.55	-0.43	-0.48
C18A3.5	0.91	0.6	-0.23	-0.79	-0.28
C18B2.5	0.88	0.85	1.82	1	1.78
C18C4.5	0.06	-0.14	-0.47	-0.27	-0.23
C23H3.9	0.51	0.18	-0.27	-0.83	0.32
C24A11.8	0.92	0.48	0.02	-0.25	0.16
C25A11.4	0.76	0.41	0.21	-0.62	0.13
C27A7.5	0.22	0.43	0.02	-0.12	0.4
C32E8.10	-0.7	-0.14	0.47	0.25	-0.51
C33D9.1	-0.58	-0.77	-0.04	-0.06	-0.46
C33H5.12	0.78	0.18	-0.71	-0.05	0.64
C33H5.18	0.6	0.65	-0.09	-0.15	-0.6
C34F11.3	0.15	0.48	-0.62	-1.61	0.33
C34F11.9	0.65	0.37	-0.5	-1.12	-1.1
C36B1.12	0.64	1.12	0.06	0.05	1.66
C36E6.1	0.19	-0.08	-0.18	0.22	-1.31
C36F7.4	0.46	0.33	-0.29	0.01	-0.02
C36F7.4_2	0.41	-1.12	-0.9	-0.45	0.16
C37C3.6	0.34	-0.39	0.31	0.11	-0.75
C37C3.8	-0.77	0.02	-1.07	-3.16	-1.83
C37H5.13	0.23	0.43	-0.37	-0.54	0.58
C37H5.9	0.42	-0.13	-0.01	-0.62	0.4
C38C10.5	0.99	1.03	1.25	1.17	1.17
C38C3.5	-0.82	0.15	0.18	0.22	-0.44
C41C4.7	0.7	0.77	0.05	-0.97	0.52
C43E11.6	-0.22	-0.33	-0.84	-0.53	-0.09
C44C1.4	0	0.32	0.41	0.73	0.39
C44H4.7	0.63	0.62	1.04	0.83	1.07
C44H9.7	-0.22	-0.61	0.89	0.78	0.83
C45E1.1	2	1.75	0.39	-2.84	-2.67
C47C12.6	-0.27	-0.5	-0.48	-0.23	-0.55
C48A7.1	-0.7	-0.67	0.04	0.93	0.85
C49H3.6	-0.11	-0.04	0.83	1.63	0.45
C50D2.6	-0.3	0.13	-0.03	1.01	-0.26
C51E3.7	-0.34	-0.56	0.12	0.59	-1.19
C52E12.2	-2.28	-1.05	-1.28	-1.14	-0.52
C52E4.6	0.26	0.13	-0.86	-1.51	-0.19
C54D2.5	-1.05	-0.5	-0.71	0.02	-0.23
C55B6.1	-0.37	0.14	-0.63	-0.81	-0.31
C55F2.1	1.02	-1.05	1.02	1.56	0.52
COLLAGEN	-0.12	-0.16	0.18	-0.51	-0.08
COLLAGEN_2	0.61	0.27	0.46	0.32	0.11
D1009.2	-0.34	-0.36	-0.44	-0.23	-0.04
D1046.1	-1.6	-1.82	-2.05	-2.01	-0.63
D1054.9	-0.46	-0.69	-0.51	-1.45	-0.64
D2024.5	0.07	-1.31	-1.52	-1.7	-1.99
D2089.1	-0.7	-0.26	-0.75	-0.31	-0.22
D2089.4	-0.67	-0.65	-0.29	-0.05	-0.19
F07A11.2	-0.3	-0.18	-0.07	-0.57	0.39
F07C6.4	-0.36	0.47	-0.09	0.01	-0.14
F08B12.3	0.35	0.12	0.27	0.51	0.37
F08B6.4	-0.81	-0.74	-1.38	-1.49	-0.8
F08F8.9	0.21	-0.27	-0.97	-1.03	-0.46
F09C8.2	0.02	-0.4	-0.49	-1.41	-0.74
F10C1.7	-0.12	0.3	0.13	0.05	0.82
F10D7.5	-0.55	-0.16	-0.87	0.21	0.03
F10G8.8	0.08	-0.35	-0.02	0.01	0.57
F11C1.5	-0.21	-0.4	-0.47	-1.27	-0.32
F11E6.1	0.42	0.37	0.56	0.42	0.45
F11E6.1_2	0.81	-0.3	0.16	-0.78	1.08
F12B6.2	0.64	0.18	-0.21	-0.43	-0.47
F13B9.1	1.12	0.73	0.6	0.67	-0.26
F13C5.6	0.63	0.3	-0.72	-0.73	-1.14
F14B8.5	0.31	0.61	0.09	0.21	-0.27
F16A11.3	0.28	0.41	-0.32	-0.72	-0.43
F16B4.12	-0.12	-0.1	0.24	-0.05	0.54
F18C12.2	0.61	0.39	-0.06	-1.3	1.02
F19C6.2	0.17	0.25	0.63	0.41	-0.14
F20A1.6	-0.52	-0.32	-0.39	-0.32	-0.35
F20C5.1	1.25	0.51	1.54	1.27	-0.65
F22B7.5	1.24	0.94	0.45	1.13	0.01
F22E12.4	0.08	0.56	0.53	0.78	0.68
F23B12.93	0.07	0.33	0.65	-0.17	0.15
F23H11.8	-0.17	-0.18	0.87	0.52	-0.86
F25B5.1	0.74	0.32	-0.62	-1.77	-0.72
F25B5.3	0.14	0.05	0.73	-1.11	0.06
F25B5.7	-0.48	-0.61	-0.87	-0.46	0.15
F25B5.7_2	-0.42	-0.92	-0.91	-0.06	0.06
F25C8.3	1.94	1.15	1.81	0.48	-1.15
F25E2.5	-0.67	-0.08	-1	0.3	-0.49
F26B1.2	-0.59	-1.32	-0.64	0.47	0.58
F28E10.1	2.15	0.79	0.16	-0.05	-1.97
F28F5.3	0.21	0.64	0.8	0.8	0.31
F29B9.2	0.84	-0.1	-0.01	-0.15	2.11
F31C3.6	-0.65	-0.75	-0.58	-0.78	-0.03
F31D5.3	0.5	-0.21	0.1	-0.33	-0.44
F33A8.2	-1.03	-0.83	0.51	0.9	0.67
F33D11.9	0.48	0.57	1.46	2.15	0.12
F33D4.2	0.08	-0.03	0.08	0.33	0.18
F33H1.1	-0.27	-0.48	-0.75	-0.91	-0.46
F35E12.7	0.83	-0.09	-0.26	-0.05	0.89
F35G2.4	-1.13	-0.63	-0.51	0.11	-0.48
F36A2.9	0.64	0.51	0.46	0.4	1.02
F36A2.9_2	-0.98	-1.65	-1.16	-0.88	-1.24
F36H1.2	0.12	-0.24	0.07	-0.47	0.27
F37A4.7	-1.19	-0.53	-0.19	1.12	1.05
F37C4.4	-0.11	0.91	-0.51	0.1	0.15
F38A6.3	0.13	0.25	-0.72	-0.24	-0.01
F38B7.1	-3.26	-1.05	-2.05	-1.27	-0.8
F38E9.1	-0.37	0.16	0.05	-0.36	-0.27
F40B5.2	0.85	0.66	0.04	-0.6	0.19
F40E10.6	0.58	0.52	0.84	1.72	0.65
F41D9.3	-0.41	-0.21	-0.6	-0.38	-0.2
F42A10.4	-0.4	-0.97	-0.78	-0.15	0.49
F42A6.7	0.33	0.12	0.12	0.02	-0.18
F42A9.1	-0.94	-0.79	0.29	1.1	0.15
F42E11.2	0.46	-0.15	0.06	0.5	0.02
F42G9.6	-1.22	-0.76	0.01	0.57	-0.41
F43E2.3	-0.28	-0.68	-1.44	1.54	1.57
F45E10.1	-0.04	0.14	-0.26	0.07	0.6
F45E10.1_2	1.05	0.09	-0.73	-1.78	-0.08
F46C3.3	0.44	0.6	0.66	1.21	-0.31
F46E10.1	-0.64	0.3	0.26	1.39	0.48
F47B7.2	1.09	2	1.57	-0.32	-1.27
F47B8.10	0.64	0.33	0.3	0.02	0.33
F49E11.1	-1.09	-1.33	-3.31	-3.19	-4.23
F52B11.1	0.52	-0.1	-0.16	-0.16	0.15
F53E10.2	0.47	0.82	0.59	0.43	0.36
F53E4.1	0.81	0.63	-0.7	-2.74	-0.56
F54E2.3	-0.86	0.1	-1.13	-0.95	1.73
F55A8.2	0.9	-0.89	-0.8	-1.35	-2.09
F55C12.1	0.71	0.69	0.28	-0.2	-0.06
F56B3.4	-0.24	-0.14	-0.6	-0.22	-0.28
F56B6.4	-0.32	0.2	-0.49	-1.33	0.13
F56D5.6	0	-0.4	0.01	-0.14	-0.22
F56E3.3	0.01	-0.04	-0.72	-1.57	-0.03
F57B9.4	-0.43	0.15	0.22	0.08	0.14
F57B9.7	0.31	0.01	0.52	0.65	0.43
F57C7.2	0.81	-0.99	-1.32	-2.32	-0.13
F58A3.1	0.73	-0.2	1.15	0.77	1.38
F58B6.3	-0.6	-0.41	0.17	0.88	0.85
H04J21.3	-1.95	-3.07	-2.81	-4.74	-3.23
H11E01.3	0.4	0	0.12	0.27	0.14
H14E04.2	1.55	0.55	-0.52	-2.06	-0.94
H15N14.1	0.04	0.93	0.54	-0.44	-0.03
H19M22.2	-0.4	0.05	0.42	-0.2	0.08
H20J18.1	0.72	0.73	1.1	1.43	1.31
H20J18.1_2	1.31	1.14	0.76	-0.69	-0.06
H24G06.1	-0.6	-0.19	-0.55	1.02	0.66
H38K22.2	-0.85	-0.09	0.2	0.51	0.14
H38K22.5	-0.86	-1.45	-2.33	-1.89	-0.92
H38K22.5_2	-0.8	-0.22	-0.69	-0.69	-0.07
H39E23.1	-0.29	-0.16	-0.47	-0.53	-0.23
JC8.10	1.12	1.02	-0.16	-0.84	0.56
K01A2.11	-0.07	0	-0.26	-0.14	-0.93
K01A2.11_2	0.5	0.14	-0.78	-0.92	-0.11
K02G10.7	-0.17	-0.3	-0.29	0.72	0.59
K03E5.2	0.56	0.19	-0.02	-0.58	-0.44
K04F10.4	0.07	0.14	-1.02	-0.66	-0.63
K04F10.4_2	0.83	0.21	-0.74	-1.61	0.24
K04H4.2	-0.45	-0.07	-0.16	0.34	-0.73
K06B4.11	0.05	0.31	-0.25	-0.4	-0.1
K06C4.6	0.64	0.75	-0.62	-0.28	0.09
K07A1.9	0.29	-0.12	-0.61	-0.89	-0.36
K07B1.6	-0.73	-0.35	-0.37	-0.51	-0.32
K07F5.13	-0.2	-1.24	0.56	0.9	0.97
K08A8.2	0.49	0.58	-0.34	0.15	-0.92
K08C7.3	-1.76	-1.29	-1.62	-1.23	-0.43
K08E7.5	-1.81	-0.76	-0.58	0.88	-0.06
K08F8.1	-0.07	0.29	-0.01	-0.85	0.27
K09G1.4	0.36	0.4	0.06	0.05	0.59
K10C8.3	-0.45	-0.36	-0.06	0.25	-0.23
K11C4.3	-0.75	-0.47	-1.31	-0.5	0.25
K11D12.10	0.09	0.11	0.03	0.02	-0.15
K11E8.1	-0.42	0.4	0.66	0.64	0.35
K11E8.1_2	-2.63	-0.19	0.15	1.3	2.09
K11G12.1	-0.32	0.41	-0.57	-0.23	-0.7
K11H3.1	-0.1	0.25	-1.08	-1.89	-0.25
M01A8.2	-0.12	-0.35	-0.51	-0.06	-0.41
M01B12.4	-0.34	0.6	0.37	-0.09	0.01
M01B12.4_2	-0.26	-0.07	-0.66	-1.64	-0.3
M01E11.4	-0.35	-0.33	-0.87	-1.23	-0.42
M01E5.5	2.42	1	1.95	2.27	0.1
M02A10.3	-0.64	-0.36	-1.03	-0.42	-0.59
M02A10.3_2	0.49	0.41	-0.58	-0.77	-0.03
M02B7.5	-0.37	-0.29	-0.04	0.08	0.6
M04G12.1	-0.67	-0.51	-0.24	0.49	0.15
M176.6	0.03	0.01	-0.36	-0.45	-0.63
M79.1	-0.86	0.46	0.35	0.34	-0.3
R01H10.3	-0.26	0.03	1.02	0.8	1.13
R02F11.3	-0.26	-0.22	-0.11	0.14	-0.03
R03E9.3	0.38	0.21	-0.77	-1	-0.01
R05H10.3	-0.34	-0.35	-0.15	-0.41	-0.66
R07B5.8	0.1	0.19	0.33	0.73	0.74
R107.4	1	-0.02	-0.25	-0.67	-0.82
R10E12.1	-0.79	-0.73	-1.4	-1.01	-0.91
R10E12.1_2	-0.08	0.07	-0.32	-1.1	-0.24
R10E4.2	0.06	-0.18	0.76	0.52	1.46
R10E8.3	-0.7	-0.08	0.33	0.41	0.18
R13A5.1	-0.21	0.18	0.7	0.27	0.31
R160.1	-0.21	0.15	0.76	0.47	0.9
R74.5	-0.13	-0.68	0.36	0.65	0.74
T01D1.2	-0.38	-0.72	-0.3	-0.35	-1.29
T01G1.1	0.87	0.34	0.83	0.89	0.53
T01H8.1	0.35	-0.15	1.22	1.1	0.37
T02C5.5	0.69	0.59	1.03	1.96	1.03
T02E9.2	0.16	-0.24	-0.61	-0.63	-1.6
T04C9.1	-0.56	0.36	0.5	1.09	1.56
T05A10.1	-1.24	-1.42	-2.5	-2.47	-2.51
T05A10.1_2	-0.12	-0.31	-0.08	0.01	0.36
T05C1.4	0.78	0.63	1.28	0.6	0.96
T05C12.6	-0.16	0.46	-0.95	-0.63	-0.35
T07D1.1	2.27	2.23	2	1.58	-1.28
T07D1.1_2	0.92	0.18	0.98	0.52	0.8
T08G11.1	-0.6	0.08	0.31	0.47	0.57
T10B10.4	-0.34	-0.21	-0.25	-0.05	0
T11B7.4	1.43	0.29	-0.47	-0.62	-0.92
T12G3.2	1.17	-0.13	0.09	0.37	-0.24
T14G10.2	1.22	0.98	0.06	-1.57	0.2
T18H9.5	-0.54	-0.74	-0.08	0.59	0.48
T19A5.3	-2.76	-0.07	-0.39	-1.06	-0.91
T19B10.4	-1.05	0.25	0.05	0.26	1.03
T20D3.3	-0.11	-0.08	-0.18	-0.26	-0.38
T22A3.4	-0.1	0.23	-0.2	-0.25	-0.46
T22B2.4	0.49	0.03	-0.24	-0.66	-0.31
T22H2.5	-0.26	0.68	-0.1	0.09	-0.14
T24A11.1	0.1	0.02	-0.45	-0.46	1.06
T27C4.4	-0.73	-0.88	-0.73	-0.6	-1.21
T28D9.2	-0.02	0.05	-0.5	-1.04	0.17
VW06B3R.1	0.03	-0.15	0.12	-1.04	0.03
W01B11.5	-0.14	-0.46	-0.8	-1.01	-0.43
W01F3.1	-0.21	-0.01	-0.73	-1.14	-0.83
W02C12.3	0.29	0	-0.06	-0.52	-0.65
W02D3.11	4.05	1.86	1.05	1.52	2.41
W06A7.3	0.05	0.07	-0.21	-0.52	0.43
W06A7.3_2	-1.01	0.41	0.82	2.13	2.45
W06H8.1	-0.32	-0.17	-0.56	-0.14	0.33
W06H8.8	0.22	-0.01	-0.53	0.06	0.41
W07B3.2	0.7	1.32	1.03	1.76	1.4
W07B3.2_2	0.06	-0.61	-0.74	-1.14	-0.5
W08A12.1	-0.72	0.31	0.51	0.46	-0.81
W10D5.3	0.66	0.08	-0.72	-1.02	-0.75
W10D5.3_2	-0.27	0.21	-0.26	-0.29	-0.43
Y105E8A.26	-0.11	-0.33	-0.41	-0.1	0.51
Y105E8B.1	0.75	0.55	0.4	-0.12	0.27
Y105E8B.1_2	-0.58	0.49	0.14	-0.23	-0.79
Y105E8B.2	-0.43	0.92	0.06	-0.75	-1.24
Y106G6A.2	0.53	0.55	0.15	-0.48	-0.04
Y111B2A.22	0.75	0.04	0.59	-0.03	0.78
Y113G7A.6	-0.37	-0.42	-1.18	-1.11	-1.74
Y116A8C.28	-0.21	0.46	0.35	0.77	0.23
Y116F11B.12	-0.02	0.41	-1.3	-1.6	-2.18
Y14H12B.1	-0.66	-0.4	-0.8	-0.22	0.73
Y16B4A.1	0.08	-0.12	-0.38	0.56	0.17
Y17D7A.3	2.56	-0.03	-1.25	-1.15	-2.16
Y17G7B.10	-0.28	-0.34	-0.23	0.09	-0.3
Y17G7B.20	-0.25	-0.08	-0.58	-0.42	0.02
Y23H5A.5	0.3	1.87	1.1	0.3	0.7
Y37A1B.1	0.13	-0.05	0.42	-0.43	-0.46
Y37D8A.11	-0.86	-0.56	0.56	0.95	0.12
Y37D8A.23	-0.33	-0.03	-0.04	-0.31	-0.62
Y37E3.17	-0.02	1.16	1.04	-0.18	-1.17
Y39A1A.21	-1.12	-0.71	0.03	0.18	-0.4
Y39E4B.3	-0.74	-0.6	-0.01	0.11	-0.02
Y40C5A.4	0.19	0.34	0.3	0.27	1.59
Y40H4A.1	-0.34	-0.45	0.39	1.23	0.15
Y41E3.7	-0.04	0.65	0.46	0.78	1.12
Y43F4B.5	-0.25	0.35	0.2	-1.12	0.27
Y46G5A.31	-3.75	-1.69	-0.86	-0.99	-1.78
Y47D3B.5	2.41	1.99	1.95	1.37	-1.4
Y47G6A.19	0.49	0.27	0.89	0.55	-0.09
Y47G6A.20	0.56	0.19	1.49	0.32	1.04
Y47G6A.7	0.86	0.44	0.23	0.64	0.25
Y48G8AL.1	-0.71	-0.11	0.26	0.85	-0.06
Y49E10.23	-0.31	-0.64	-0.95	-1.36	-0.29
Y51A2D.19	0.34	0.16	0.3	0.19	0.83
Y54F10AM.2	-0.8	-0.18	-0.52	-0.6	0.87
Y55B1BM.1	0.68	0.41	0.02	-0.75	0.08
Y55D5A.5	2.55	1.69	1.77	2.13	-1.14
Y55F3AM.3	0.69	0.47	0.59	0.06	0.75
Y55F3AM.3_2	0.38	0.88	0.72	0.58	-0.42
Y56A3A.12	-1.38	-0.41	-0.51	-0.26	-0.02
Y57G11C.12	0.56	-0.28	-0.92	-1.43	-0.65
Y57G11C.24	-0.05	-0.41	-0.54	-0.66	0.04
Y57G11C.9	1.16	1.14	0.4	-0.1	0.63
Y58G8A.4	0.03	-0.01	0.34	1.13	-0.06
Y59C2A.3	-1.29	-1.05	-2.44	-1.07	-0.73
Y5H2B.2	0.59	-0.36	0.2	-0.75	-0.11
Y61A9LA.3	-0.2	-0.45	0.16	0.18	0.65
Y69H2.3	0.39	0.57	0.82	1.4	1.12
Y69H2.3_2	-0.44	1.13	1.4	2.8	3.17
Y71H10A.1	-0.37	-0.49	-0.09	-0.92	-0.21
Y71H2B.10	0.42	0.68	-0.09	0.2	-0.66
Y73B6BL.5	0.13	0.1	-0.24	-0.76	-0.26
Y75B8A.22	0	0.02	-0.35	0.75	0.35
Y75B8A.6	1.41	1.13	1.02	1.7	1
Y77E11A.13	-0.14	-0.02	-0.77	-0.88	0.42
Y79H2A.3	-0.98	-0.99	-0.14	0.83	0.1
Y97E10AR.2	0.23	1.03	1.69	1.96	0.56
ZC477.9	0.07	0.31	-0.23	-0.05	-0.37
ZC504.4	0.71	0.86	-0.16	-0.09	1.19
ZC513.12	0.08	-0.73	-1.25	-1.44	-0.24
ZC518.1	-0.31	-0.34	-0.38	-0.46	-0.36
ZK1098.10	0.71	0.47	-0.21	-0.72	-0.1
ZK1098.10_2	2.22	1.38	0.91	0.4	0.87
ZK1127.9	1.09	0.89	1.15	0.3	0.89
ZK1321.2	-0.54	-0.34	-0.86	-0.68	0.3
ZK270.2	-1.83	-0.92	-1.65	-1.6	0.2
ZK370.3	0.12	0.1	-0.7	-1.08	-0.38
ZK370.4	0.62	0.5	-0.72	-1.23	-1.02
ZK546.1	0.33	0.33	-0.21	-0.36	-0.06
ZK637.8	-0.04	-0.55	-0.53	-1.04	-1.2
ZK637.8_2	-0.1	-0.25	-0.66	-0.13	0.48
ZK757.3	2.91	0.89	0.31	0.77	0.41
ZK892.1	-0.79	-0.15	0.03	0.21	-0.24
ZK899.8	-0.31	0.29	0.03	-1.15	-0.5
