# Supplementary material for: Alternative Splicing Regulation During C. elegans Development: Splicing Factors as Regulated Targets
Source: PLoS Genet. 2008 Feb 29;4(2):e1000001. doi: 10.1371/journal.pgen.1000001 (PMC2265522; doi:10.1371/journal.pgen.1000001)
Supplement: Table S2 — AS ratios between smg-1, smg-2 and WT for all 352 events studied. (0.06 MB XLS) [file pgen.1000001.s003.xls]

## Sheet: Sheet1
Gene	smg-1(r861) emb	smg-2(e2008) emb	PTC?	Multiple 3?
Abl-1	-1.23398	-1.28352	no	yes
Acr-17	0.105262	-0.0965848	no	yes
Adr-1	0.603289	0.326682	yes	no
Ajm-1	0.74255	0.467953	no	yes
Akt-1	2.19901	-0.252291	no	yes
Akt-1	-0.195158	0.43979	no	yes
Alp-1	1.36689	0.376934	no	yes
Alx-1	0.239987	0.00706792	no	yes
Alx-1	0.563945	1.27826	no	yes
Aqp-2	0.387358	0.660116	yes	no
Aqp-8	-1.98014	-1.48781	no	yes
Asd-1	0.713029	0.0707963	yes	no
B0495.8	-0.426701	-1.6927	yes	no
B0496.3	-1.30294	-1.02534	no	yes
B0496.3_2	0.654017	1.24328	no	yes
B0563.6	-0.286	0.00360699	NA	NA
Bas-1	-1.19544	-1.31135	no	yes
Bli-4	-0.532503	-1.70389	yes	no
Bli-4	2.62139	2.1454	yes	no
C01B7.1	-0.424053	0.425757	no	yes
C01B7.1_2	0.467817	0.342286	yes	no
C03A3.1	0.455376	1.25339	no	yes
C05D12.3	2.04109	1.86205	yes	no
C05D9.9	-1.10084	-0.848637	no	yes
C06A6.4	0.158882	-0.282616	no	yes
C06A8.1	1.09409	1.35995	no	no
C06G4.2_2	0.205096	1.13118	no	yes
C06G4.5	-0.70213	-1.32401	no	yes
C06G8.3	-0.555262	-0.771306	NA	NA
C09G4.2	-0.829632	-0.999897	no	yes
C12D12.1	0.00114839	-0.918532	no	yes
C12D8.1	0.608872	0.050389	yes	no
C14A4.12	0.742522	1.03904	no	yes
C18A3.5	1.41816	1.00045	yes	no
C18B2.5	0.367693	1.28053	no	yes
C18C4.5	-0.04436	-0.706847	no	yes
C23H3.9	0.684445	1.09258	no	yes
C27A7.5	2.44055	-0.0321716	yes	no
C33H5.18	-0.292487	-0.392704	no	yes
C34F11.3	0.192594	0.93875	no	yes
C36E6.1	-0.473802	-1.23131	yes	no
C37H5.13	0.707642	0.776789	yes	no
C44H9.7	0.609182	0.858811	yes	no
C47C12.6	-0.374707	0.0842671	NA	NA
C49H3.6	-0.901142	-0.800796	no	yes
C50D2.6	-0.279406	-0.450973	NA	NA
C55B6.1	0.0156635	-0.177256	no	yes
C55F2.1	2.01999	0.612899	no	yes
Cbn-1	-0.483128	-0.982104	no	yes
Cbn-1	-1.50213	-0.42396	no	yes
Cca-1	-0.231755	0.247867	no	no
Cdc-14	0.0102684	0.167182	no	yes
Cdf-1	0.0623804	-0.213901	no	yes
Ced-10	0.043475	0.427455	no	yes
Clp-1	0.174232	0.0268418	no	yes
COLLAGEN_2	-0.297459	-0.559166	no	yes
Coq-2	-0.371645	-0.680152	yes	no
Cor-1	0.199889	0.190842	no	yes
Ctn-1	0.643827	0.849509	yes	no
Ctns-1	1.34608	1.49351	yes	no
Cup-5	-0.382272	0.0536612	yes	no
Cyl-1	0.209225	0.295226	no	yes
Cyn-8	0.386501	-0.879488	no	yes
D1046.1	1.19463	1.75178	no	no
D1054.9	0.698921	2.02997	no	yes
D2024.5	1.06573	0.397478	yes	yes
Daf-19	0.765919	1.54425	no	yes
Daf-2	0.0262151	-0.674705	NA	NA
Daf-3	-0.313751	-0.436998	no	yes
Dcn-1	-0.66733	-0.828983	no	yes
Deb-1	-1.18775	-0.786744	no	yes
Dnj-10	0.126169	-0.540488	yes	no
Dnj-5	-0.0439998	-0.220665	no	no
Dop-2	1.15803	1.09629	no	yes
Dpy-23	-0.899134	-0.0455921	no	yes
Dsh-1	1.33397	-0.0137563	yes	no
Dyn-1	0.354374	0.864704	yes	no
Efk-1	0.652356	0.492176	no	yes
Egl-19	-0.652099	-0.765456	no	yes
Egl-3	-0.446766	0.270986	no	yes
Egl-4	-0.140824	1.1509	no	yes
Egl-9	-0.0441969	-0.194884	yes	no
Egr-1	0.725937	1.45948	yes	no
Eor-2	1.07414	0.723827	no	yes
Eps-8	1.38314	1.0652	no	yes
Etr-1	0.0952051	-0.614882	no	yes
Exc-5	0.973658	0.236485	no	yes
Exoc-8	-0.299369	-0.831742	yes	no
F07A11.2	-0.865975	-0.397648	no	yes
F07C6.4	0.174501	-0.247527	NA	NA
F08F8.9	1.02634	0.457256	yes	no
F09C8.2	0.0692432	0.149904	NA	NA
F10D7.5	-1.83868	-1.0845	yes	no
F10G8.8	-2.03807	-1.33694	yes	no
F11C1.5	1.12418	1.62679	yes	no
F11E6.1	0.505402	-0.302865	no	yes
F11E6.1_2	0.668184	1.61046	no	yes
F12B6.2	-0.987649	-1.2281	no	yes
F13B9.1	-0.493991	-1.41658	no	yes
F14B8.5	0.105201	-0.00956084	no	yes
F16A11.3	0.343311	0.23832	yes	no
F19C6.2	-0.22123	0.461282	no	yes
F20A1.6	0.747384	-0.653646	no	yes
F23B12.93	-0.112874	0.212161	NA	NA
F25B5.1	-0.874718	-0.873826	no	yes
F25B5.3	-0.145134	-0.623248	yes	no
F25B5.7	-2.22033	-1.79892	yes	no
F25B5.7_2	0.253422	-0.776967	yes	no
F25C8.3	0.337431	-0.677757	no	yes
F26B1.2	-1.25678	-0.222342	yes	no
F28E10.1	0.884747	-1.05786	NA	NA
F29B9.2	1.23401	1.45528	no	yes
F31C3.6	0.248021	-0.189722	yes	no
F33A8.2	-1.35411	-1.68165	NA	NA
F33D11.9	-0.679417	-1.00507	no	yes
F35E12.7	1.21257	1.25772	no	yes
F35G2.4	-1.03803	-1.17514	NA	NA
F36A2.9	0.442019	1.15259	no	yes
F36A2.9	0.155861	0.342385	no	yes
F36H1.2	2.11031	1.7426	no	yes
F37C4.4	-1.37912	-1.41579	yes	no
F38B7.1	-0.485456	0.781218	NA	NA
F38E9.1	0.216756	0.101219	NA	NA
F40B5.2	1.31056	1.62347	no	yes
F40E10.6	-0.431139	-0.605666	NA	NA
F42E11.2	-0.573705	-1.25118	yes	no
F42G9.6	-0.0955438	-0.446769	no	yes
F43E2.3	0.189969	-0.161953	NA	NA
F46C3.3	-0.940433	-0.995554	no	yes
F46E10.1	-1.15889	-0.892155	NA	NA
F47B7.2	-0.911646	-0.785196	no	yes
F47B8.10	0.703316	1.9126	no	yes
F52B11.1	1.17639	1.15889	no	yes
F53E4.1	-0.251216	-1.19292	NA	NA
F55C12.1	-0.55831	-0.407656	no	yes
F56B3.4	-0.110141	-0.529389	yes	no
F56D5.6	-0.683574	-1.65689	NA	NA
F57B9.7	1.16351	0.534117	no	yes
Feh-1	-0.0128782	0.0623588	no	yes
Frm-1	-0.9169	-0.904685	no	yes
Frm-4	-2.34779	-2.5663	no	yes
Gap-2	-0.98933	-0.61287	no	yes
Gar-1	-0.905146	-0.271723	no	yes
Gar-3	-1.83709	-1.84363	no	yes
Gcy-31	-0.979489	-1.67696	no	yes
Gcy-31	1.16388	1.05584	no	yes
Gei-10	1.3672	0.327096	no	yes
Gei-17	0.842682	1.58739	no	yes
Gei-17	0.00838214	-0.253994	no	yes
Gei-4	0.318269	-0.458009	no	yes
Gei-4	1.22515	0.369692	no	yes
Gip-1	-0.0916587	-0.782446	yes	no
Glr-2	-0.0150928	-1.06335	no	yes
Gly-4	0.236344	0.28053	yes	no
Gly-6	-0.922079	1.32207	no	yes
Gly-6	-0.634259	-1.44816	no	yes
Gpdh-2	0.186839	-0.202639	no	yes
Grl-7	-0.67535	-1.13377	no	yes
Gsy-1	0.0633557	1.37155	no	yes
H11E01.3	0.926421	-0.10407	NA	NA
H14E04.2	2.52224	2.2381	no	yes
H24G06.1	-1.36195	-1.71349	yes	no
Hif-1	1.12397	0.975336	no	no
Hlh-30	0.368983	0.111445	no	yes
Hrp-1	0.980699	0.488104	NA	NA
Hrpf-1	1.02346	-0.51802	yes	no
Icl-1	-0.111888	-0.682749	no	yes
Ifb-2	-0.202958	-0.792571	no	yes
Imp-1	2.16423	0.815049	no	yes
Itr-1	-0.610015	-1.00151	no	yes
K03E5.2	-0.238003	-0.433733	no	yes
K04H4.1	1.96017	2.06094	no	yes
K04H4.2	-1.22462	-1.66916	no	yes
K07A1.9	1.88626	1.71607	yes	no
K07B1.6	0.376223	0.202856	yes	no
K08C7.3	-0.0357953	-0.781008	no	yes
K08E7.5	-0.171994	-1.93114	no	yes
K08F8.1	0.683246	0.502347	no	yes
K10C8.3	-1.01223	-1.64606	no	yes
K11G12.1	-0.635412	-0.867368	yes	no
Ketn-1	0.358513	0.58396	no	yes
Kin-15	-0.0483119	-0.55889	no	yes
KINASE	0.145342	-0.48612	NA	NA
Klp-12	2.59586	0.730188	no	yes
Klp-4	1.15632	2.05946	no	yes
Lat-1	-0.227161	0.43958	yes	no
Ldb-1	0.0108317	0.361294	yes	no
Lec-3	-1.3483	-2.66373	no	yes
Let-805	0.207491	0.568145	no	yes
Lev-11	-0.539903	0.81253	yes	no
Lev-11	0.536856	0.537248	yes	no
Lin-10	-0.204836	-0.691659	no	yes
Lst-3	0.840165	1.59197	yes	no
M01A8.2	0.0775269	-0.149481	no	yes
M01B12.4	0.403591	0.318424	no	yes
M01B12.4_2	-0.0375407	-0.604596	no	yes
M02B7.5	-0.441251	-1.6244	NA	NA
Mat-4	0.852632	1.39842	no	yes
Mbk-2	1.16764	0.281621	yes	no
Mel-11	0.165869	-0.178923	no	yes
Mig-5	0.0919399	0.365258	no	yes
Mlk-1	-0.0418788	-0.111825	no	yes
Mod-1	-0.447634	-0.853482	no	yes
Mtm-3	1.1141	1.13605	yes	no
Nab-1	0.589775	0.545471	no	yes
Nas-9	1.05997	1.36084	no	yes
Nca-1	-0.528674	-1.56356	no	yes
Ncx-2	0.244305	0.444627	no	yes
Nhr-117	0.189135	0.235794	no	yes
Nhr-53	0.315993	0.0594849	yes	no
Nhr-64	1.81125	-0.449098	no	yes
Nhr-65	1.96316	0.668663	yes	no
Nhx-5	-1.19195	1.76846	yes	no
Npp-1	0.181152	-0.509587	no	yes
Npp-20	-0.266963	-0.168357	yes	no
Ntl-2	-0.14436	0.243629	no	no
Par-1	-0.179634	-0.154767	no	yes
Par-2	-1.18989	-1.4413	no	yes
Pct-1	-0.0292175	-1.20177	no	no
Pef-1	-0.371011	-0.779075	no	no
Pme-3	-0.206857	-0.752282	no	yes
Ppn-1	0.360259	1.0585	no	yes
Pqn-52	-1.00944	-0.967176	no	yes
Pqn-70	-1.63838	-0.000646928	yes	no
Pqn-72	0.793118	-1.26427	NA	NA
Pqn-83	-1.8044	-0.235164	yes	no
Prk-1	1.47394	0.306481	yes	no
Ptb-1	0.0590038	-0.189338	NA	NA
R02F11.3	0.090326	0.630945	no	yes
R03E9.3	0.984933	1.79505	yes	no
R05H10.3	0.320219	0.0301609	no	yes
R07B5.8	0.544846	0.390201	no	yes
R107.4	1.51392	1.04923	yes	no
R10E8.3	-1.48009	-1.05553	NA	NA
Rbf-1	-1.25216	-1.54425	NA	NA
Ret-1	1.84609	2.01643	no	yes
Ret-1	-0.337742	0.789624	no	yes
Rgr-1	1.02554	1.02586	no	yes
Rig-5	0.238184	-0.120895	no	no
Rig-5	1.39222	2.21215	no	yes
Rme-1	-0.50114	-0.910634	NA	NA
Rme-8	-0.529276	-0.567248	no	yes
Rnp-6	-0.90254	-0.656145	yes	no
Rskn-1	0.764986	1.22313	no	yes
Rsp-5	-1.57222	0.371697	yes	no
Rsp-6	-2.10911	-2.93105	yes	no
Rsp-7	-0.380715	-0.308429	yes	yes
Scd-1	-0.649264	-1.23481	no	yes
Scd-1	0.0742339	1.49214	no	yes
Scrm-1	0.305421	-0.982754	yes	no
Ser-7	-1.29181	-1.18792	no	yes
Sli-1	-0.377776	-0.0802178	no	yes
Sli-1	1.17587	1.05215	no	yes
Slo-1	0.863655	0.701172	no	yes
Slo-2	0.681928	1.01056	no	yes
Sma-9	0.463677	0.461149	NA	NA
Sma-9	-0.14955	0.538382	NA	NA
Sox-2	-2.18094	-1.75123	NA	NA
Spk-1	-0.968798	-1.09872	no	yes
Ssl-1	0.555542	1.5001	NA	NA
Stim-1	0.785273	1.60541	no	yes
Sup-12	-1.84657	-1.22029	yes	no
Swp-1	-2.81752	-2.08278	yes	no
T04C9.1	0.597289	0.493819	no	yes
T05C1.4	1.0219	1.49532	yes	no
T08G11.1	-2.11502	-1.15936	no	yes
T10B10.4	-0.537569	-0.183661	yes	no
T12G3.2	-1.12703	-0.498606	no	yes
T14G10.2	0.348979	1.69439	NA	NA
T18H9.5	-0.348787	-0.091478	yes	no
T19A5.3	0.643253	0.92505	yes	no
T20D3.3	-0.555939	-0.898769	no	yes
Tag-149	-0.198936	0.303264	no	yes
Tag-204	-1.79222	-0.661366	no	yes
Tag-237	1.37841	-0.233589	no	yes
Tag-253	0.476353	0.751217	no	no
Tag-260	-0.979299	-1.54235	no	yes
Tag-301	-0.885116	0.0699084	no	yes
Tag-310	0.269929	-0.295077	no	yes
Tag-60	-0.720464	-1.57414	no	yes
Tag-76	-0.159139	-1.42258	yes	no
Tnt-3	-0.110825	-0.101325	no	yes
Top-1	0.289593	0.447124	no	yes
Ttn-1	0.782352	-0.00998216	no	yes
Ttx-1	-0.747424	-1.44604	no	yes
Ucr-2.1	0.584967	0.373427	no	yes
Unc-104	-0.0407326	0.488619	no	yes
Unc-11	0.190332	0.196291	no	yes
Unc-16	0.495869	0.701423	no	yes
Unc-16	-0.257829	1.39066	no	yes
Unc-2	-0.565319	-1.08663	yes	no
Unc-25	0.00555589	0.537118	yes	no
Unc-26	1.38157	0.335237	no	yes
Unc-3	-0.137977	-0.141328	NA	NA
Unc-32	-0.0850872	-0.740232	no	yes
Unc-32	-0.607632	0.327606	no	yes
Unc-43	-0.373406	-0.688353	no	yes
Unc-43	-2.23315	0.213773	no	yes
Unc-53	-0.40885	-0.030705	no	yes
Unc-53	-0.314875	0.228682	no	yes
Unc-60	-0.347258	-0.800499	no	yes
Unc-70	0.507785	0.0568312	no	yes
Unc-87	-0.749058	-0.0821352	no	no
Unc-89	-0.0286187	-0.936308	no	yes
Uvt-5	0.139566	-0.203438	no	yes
Vps-45	-0.220548	-1.0263	yes	no
W01F3.1	-0.675541	-0.116571	no	yes
W08A12.1	-0.944837	-2.67958	yes	no
Wrk-1	-0.672442	-0.328417	no	yes
Xol-1	-0.562671	-0.101068	yes	no
Y106G6A.2	0.402003	0.594675	yes	no
Y116A8C.28	-0.145208	-1.46775	NA	NA
Y14H12B.1	-0.123068	-1.4023	no	yes
Y17G7B.10	-0.0581624	-1.24078	yes	no
Y17G7B.20	-0.37778	0.0298478	no	yes
Y37D8A.11	-0.190098	0.916561	no	yes
Y37E3.17	-0.339512	-0.38869	no	yes
Y39A1A.21	-1.98426	-0.708165	yes	no
Y40C5A.4	-0.712195	0.850963	yes	no
Y41E3.7	-0.727085	-1.11953	no	yes
Y43F4B.5	1.09594	0.789899	yes	no
Y47D3B.5	0.727064	0.584604	yes	no
Y47G6A.19	-0.0971576	-0.626976	yes	no
Y47G6A.7	-0.386819	-0.6748	yes	no
Y48G8AL.1	-0.617657	-1.53365	NA	NA
Y49E10.23	1.35752	1.92246	no	yes
Y55F3AM.3	0.102216	0.481173	yes	no
Y55F3AM.3_2	-2.38721	-1.81072	no	yes
Y56A3A.12	-0.0327483	-1.26325	no	yes
Y57G11C.12	0.720788	0.439269	yes	no
Y57G11C.9	-1.09083	-0.255891	yes	no
Y58G8A.4	-0.529736	-0.118087	yes	no
Y59C2A.3	-0.402556	-1.09508	NA	NA
Y5H2B.2	1.87546	3.10428	yes	no
Y61A9LA.3	0.561066	0.230263	NA	NA
Y69H2.3	0.0284211	-1.03603	no	yes
Y69H2.3_2	-0.582191	-1.17408	no	yes
Y71H10A.1	-0.402746	0.0723182	yes	no
Y71H2B.10	0.710112	-0.366326	no	yes
Y73B6BL.5	1.20265	0.16475	no	yes
Y75B8A.22	-0.346289	-0.670549	NA	NA
Y75B8A.6	-0.65109	-1.04898	NA	NA
Y79H2A.3	-2.38722	-0.972669	yes	no
Y97E10AR.2	-2.1723	-1.16421	no	yes
ZC504.4	1.5597	1.39659	no	yes
ZC513.12	0.574696	1.42255	NA	NA
ZC518.1	1.5796	0.271778	yes	no
ZK1127.9	-0.0730725	-0.257647	no	yes
ZK1321.2	0.96531	1.0087	no	yes
ZK370.3	1.40513	1.03757	yes	no
ZK370.4	0.073184	-0.527227	no	yes
Zyg-12	1.18326	0.04025	yes	no

## Sheet: top table
Gene	Smg1	Smg-2	Dif 2 or more	PTC	3x		??? means that it depends on other splicing events
"Y55F3AM.3_2	-2.38721	-1.81072	0	???	Yes
"C12D8.10	2.19901	-0.252291	1	???	Yes	Akt-1
"ZK892.1	-1.3483	-2.66373	0	???	Yes	Lec-3
"F25B5.7	-2.22033	-1.79892	0	???	No
"K11E8.1_2	-2.23315	0.213773	1	Exclusion		Unc-43
"C33H5.12	-2.10911	-2.93105	0	Inclusion		Rsp-6
"C05D12.3	2.04109	1.86205	0	Inclusion	No
"C27A7.5	2.44055	-0.0321716	1	Inclusion	No
"K04F10.4_2	2.62139	2.1454	0	Inclusion	No
"B0336.9	-2.81752	-2.08278	0	Inclusion		Swp-1
"Y79H2A.3	-2.38722	-0.972669	0	Inclusion
"Y5H2B.2	1.87546	3.10428	0	Inclusion?	No
"C24A11.8	-2.34779	-2.5663	0	No	Yes	Frm-4
"C36B1.12	2.16423	0.815049	0	No	Yes
"F36H1.2	2.11031	1.7426	0	No	Yes
"T08G11.1	-2.11502	-1.15936	0	No	Yes
"T01G1.1	2.59586	0.730188	0	No	Yes
"H14E04.2	2.52224	2.2381	0	No	Yes
"F10G8.8	-2.03807	-1.33694	0	No	No
"C55F2.1	2.01999	0.612899	0	No	Yes
"F56E3.3	1.15632	2.05946	0	No	Yes	Klp-4
"D1054.9	0.698921	2.02997	0	No	Yes
"W08A12.1	-0.944837	-2.67958	0	No	No
"Y97E10AR.2	-2.1723	-1.16421	0	No	Yes
K04H4.1	1.96017	2.06094	0	No	Yes
"C36F7.4_2	1.39222	2.21215	0	No	Yes	Rig-5
"W06A7.3	1.84609	2.01643	0	No	Yes	Ret-1
"K08A8.2	-2.18094	-1.75123	0			Sox-2	Alt-start??
