# Supplementary material for: Alternative Splicing Regulation During C. elegans Development: Splicing Factors as Regulated Targets
Source: PLoS Genet. 2008 Feb 29;4(2):e1000001. doi: 10.1371/journal.pgen.1000001 (PMC2265522; doi:10.1371/journal.pgen.1000001)
Supplement: Table S3 — AS ratios between sym-2 and WT the top 65 genes. (0.02 MB XLS) [file pgen.1000001.s004.xls]

## Sheet: Sheet1
Gene	sym-2(mn617) emb vs. N2 emb splice ratio
B0496.3	-3.19368
C01B7.1_2	2.9975
C02C6.1	-2.28627
C04A2.7	2.29472
C05D2.4	-2.53563
C05D9.9	2.33183
C06C3.1	-2.55659
C06G8.GC5	-2.26488
C09B7.1	-2.8417
C09G12.8	-2.00209
C09G4.2	-2.03803
C15B12.7	-2.29541
C18B2.5	2.55812
C33D9.1	1.99607
C33H5.18	-2.63564
C37H5.13	2.18721
C44C1.4	-2.63119
C54D2.5	2.40572
COLLAGEN	2.45361
D2024.5	2.48829
F07C6.4	-2.66861
F11C1.5	4.29337
F18C12.2	2.97568
F25E2.5	2.52854
F33H1.1	4.26684
F38B7.1	-2.03006
F40E10.6	-2.52411
F47B8.10	2.39015
F55C12.1	-2.00885
F56D5.6	-2.58935
F57B9.4	-2.10363
H20J18.1	-2.6387
H39E23.1	2.15569
K01A2.11	-2.30017
K02G10.7	-2.55182
K11E8.1_2	-3.5894
KINASE	2.06373
M01E11.4	-2.50508
M176.6	2.97031
M79.1	-2.86258
PHOSPHOLIPASE_2	-2.41975
T01H8.1	2.01167
T10B10.4	2.09229
T19A5.3	-2.32032
W02D3.11	3.91818
W06A7.3	2.0231
W06A7.3_2	-2.2436
Y105E8B.2	-2.09109
Y113G7A.6	-2.80746
Y116F11B.12	2.11073
Y37D8A.11	-2.12713
Y40C5A.4	3.14021
Y46G5A.31	-2.26401
Y47D3B.5	2.34315
Y47G6A.20	3.36432
Y55B1BM.1	2.63161
Y55F3AM.3	2.01773
Y59C2A.3	-3.66373
Y5H2B.2	2.45163
Y69H2.3_2	-2.02587
Y71H10A.1	2.46344
ZC477.9	-2.47381
ZC504.4	2.14862
ZK546.1	-2.17406
ZK892.1	-2.69666
